# Supplementary material for: Red blood cell transfusion-related dynamics of extracellular vesicles in intensive care patients: a prospective subanalysis
Source: Sci Rep. 2024 Jan 9;14:911. doi: 10.1038/s41598-023-48251-w (PMC10776840; doi:10.1038/s41598-023-48251-w)
Supplement: Supplementary file 2 — Supplementary Table S3. [file 41598_2023_48251_MOESM2_ESM.xlsx]

## Sheet: EV_in_plasma_PRBC
			Total EVs								Erythrocyte-derived CD235a+ EVs								Platelet-derived CD41+ CD62p- EVs								Activated Platelet-derived CD62p+ EVs								Granulocyte-derived Cd66b+ Evs								Monocyte-derived CD14+ EVs
Patient	Study Group	Storage duration (d)	T-2	T-1	T0	BL	T1	T2	T3	PRBC	T-2	T-1	T0	BL	T1	T2	T3	PRBC	T-2	T-1	T0	BL	T1	T2	T3	PRBC	T-2	T-1	T0	BL	T1	T2	T3	PRBC	T-2	T-1	T0	BL	T1	T2	T3	PRBC	T-2	T-1	T0	BL	T1	T2	T3
6	Aorta	32	720681	848401	813743	794275	780120	887125	839573	881999	3624	5560	5660	4948	6420	6240	8420	13160	270	190	290	250	330	550	310	1940	5370	5050	5050	5156.67	8600	10370	9350	1120	4320	4820	4580	4573.33	5480	4780	5940	4130	14230	8090	6400	9573.33	6140	5490	5600
34	Aorta	11	743073	815767	910009	822950	682857	1.03457e+06	908801	947927	1550	2590	3650	2596.67	4230	3700	2180	12430	3760	3670	6280	4570	3410	2860	3030	310	3250	2960	4690	3633.33	3010	4260	4180	5190	2220	2250	3110	2526.67	4420	2970	2090	5410	70	150	110	110	130	60	90
36	Aorta	24	821025	782176	908372	837191	732307	952216	966404	945683	1880	1100	2660	1880	3850	3550	3930	10490	9480	1330	5040	5283.33	2750	3880	2260	200	4130	2460	4710	3766.67	3660	4490	3020	14800	3380	2600	2690	2890	3790	3790	3330	10190	170	240	250	220	370	330	330
48	Aorta	17	950386	1032050	1131918	1038118	775864	1.05284e+06	1.10502e+06	1092072	23310	7650	51450	27470	10930	7270	10960	51222	2960	2100	2380	2480	4090	3120	3680	260	4490	6280	9000	6590	7500	8530	6140	5230	10720	12230	12180	11710	11630	12920	12710	5590	190	250	290	243.333	430	420	310
81	Aorta	29	1.1242e+06	1.41383e+06	1.40056e+06	1.31287e+06	923051	1.44882e+06	1.64916e+06	1229792	11240	23880	12000	15706.7	16740	11580	4360	68712	2420	1890	1980	2096.67	2640	2270	1660	410	7360	10260	11700	9773.33	11300	13570	10100	8920	6830	9570	11800	9400	11390	11620	12570	5650	1650	2740	4410	2933.33	3680	3050	5180
11	Lung Tx	33	1.23768e+06	1.16565e+06	1.39263e+06	1.26532e+06	726951	1.17026e+06	1316146	1.27276e+06	4940	4600	5660	5066.67	10370	12150	8710	83540	6800	6160	7990	6983.33	2770	3690	5060	370	2950	2840	3100	2963.33	3160	2620	7120	1750	3120	3140	4900	3720	2930	2870	2970	2020	120	170	270	186.667	390	440	370
12	Lung Tx	23	861908	873203	931573	888895	2.4893e+06	1.1639e+06	1056424	1099054	4730	6690	4650	5356.67	8070	7210	12540	125242	4100	3920	2810	3610	8670	7180	7950	247940	1530	2110	1820	1820	3080	4150	3180	178610	2130	2750	2520	2466.67	2510	3180	3270	20910	250	320	230	266.667	250	310	240
14	Lung Tx	36	1.26649e+06	1.17188e+06	1.26644e+06	1.23494e+06	760398	1.39365e+06	1.55856e+06	1520578	4140	4750	6240	5043.33	9050	7700	10350	27290	39230	33020	23110	31786.7	16960	15010	9430	390	8300	6380	7420	7366.67	6720	7760	5070	4090	3630	4340	3970	3980	3180	6280	7710	3220	23890	31660	29712	28420.7	28440	22990	39000
15	Lung Tx	31	1.39079e+06	1.44983e+06	1.28604e+06	1.37555e+06	1897784	1.18481e+06	1376564	1.06756e+06	8660	12560	10850	10690	26940	27180	11685	266480	3968	4170	3130	3756	6580	6500	4250	106500	14664	7750	4820	9078	5760	6690	4580	77210	4470	5310	5980	5253.33	7610	8910	4830	17730	1900	1610	2020	1843.33	2190	1740	1270
25	Lung Tx	29	1.03981e+06	1150080	1270372	1.15342e+06	1.36903e+06	1.59487e+06	1.36456e+06	1.41825e+06	6670	10520	11360	9516.67	21630	19550	22800	147992	7960	6900	5160	6673.33	4160	2840	3110	840	6150	9460	5930	7180	14000	6830	9700	26670	7140	8940	7970	8016.67	11880	6340	7510	22990	350	750	680	593.333	1100	450	620
45	LungTx	20	1.0977e+06	1487604	1540844	1.37538e+06	1193878	1.40048e+06	1575390	1595928	4900	7110	7620	6543.33	11900	11010	10440	100260	2930	6150	5280	4786.67	6450	5760	5180	122882	5380	10490	9670	8513.33	6860	9190	11210	83852	4540	8260	7800	6866.67	7240	8630	6290	9470	180	510	630	440	420	540	480
49	Lung Tx	18	600595	1.17075e+06	846279	872540	508883	874279	934462	1.0173e+06	2590	5180	2030	3266.67	8670	4700	8030	48860	6740	6040	4930	5903.33	5230	5610	4540	80	4220	5780	4070	4690	3630	2970	2800	750	4130	6040	4890	5020	4870	5250	3740	2860	190	140	90	140	190	240	150
64	Lung Tx	23	579784	691903	806036	692574	575041	770365	801847	819206	1480	2600	3100	2393.33	3550	2820	2880	5100	2820	2550	2350	2573.33	2030	2750	2550	340	2940	3470	2300	2903.33	3830	5600	3820	4380	2320	1720	1970	2003.33	2390	1810	2450	4300	50	50	80	60	10	110	80
73	Lung Tx	20	725302	720422	687439	711054	757277	805479	721925	790981	4050	5600	6330	5326.67	3710	4180	5080	12570	1660	1820	400	1293.33	1810	1930	1960	4690	4740	5380	11420	7180	4390	5600	3540	5920	3710	3730	4060	3833.33	4470	2720	6030	8070	1140	1200	1100	1146.67	1140	1960	2950
17	Comparison	22	859379	841925	1.02003e+06	907111	924600	994890	1.22726e+06	1295496	8750	8420	10170	9113.33	10160	11860	11880	70670	2890	5280	1630	3266.67	2190	1770	4275	260	5640	6520	5190	5783.33	6910	6690	15720	6270	7510	6560	5290	6453.33	6120	9980	8320	9740	260	230	290	260	300	290	320
20	Comparison	25	934039	1088324	1.1468e+06	1.05639e+06	802987	1.17988e+06	1.15227e+06	1.18999e+06	2150	6310	7070	5176.67	6730	8870	5490	20570	2600	2350	4040	2996.67	2350	2350	4410	280	4000	7140	8120	6420	7550	7860	4240	8280	6510	6190	5420	6040	7410	8360	7130	5330	310	250	360	306.667	390	300	210
43	Comparison	33	891366	1.24559e+06	1.22826e+06	1.12174e+06	933989	1.17766e+06	1276968	1.59618e+06	9800	13920	17690	13803.3	13490	22550	29020	58730	17410	15010	22810	18410	14880	25600	46782	510	9170	7480	9800	8816.67	6570	10910	15740	15500	5930	7750	7710	7130	10840	12060	21000	5890	1080	1480	1770	1443.33	1410	2020	2925
46	Comparison	29	1281210	1.75824e+06	1.40706e+06	1.48217e+06	671718	1.67948e+06	1649814	1.53278e+06	6150	6850	6460	6486.67	11870	21990	24350	14440	13250	9470	5550	9423.33	5960	10590	10940	500	9800	11110	9250	10053.3	7950	9890	11930	7180	9930	11050	7230	9403.33	12200	12570	11030	2430	200	290	310	266.667	620	460	470
61	Comparison	18	779921	1.03672e+06	1148114	988251	575830	1186460	1.10804e+06	1153510	4290	2700	2660	3216.67	2760	2980	3340	9500	3020	1260	1180	1820	980	880	1240	750	2220	3030	2970	2740	1650	2130	1670	700	3710	2360	1680	2583.33	3550	2320	1840	840	80	60	20	53.3333	40	50	40
68	Comparison	17	850566	908451	969152	909390	699391	1.06934e+06	1.11568e+06	1.15054e+06	5940	6010	6730	6226.67	9050	6880	7630	34080	1420	1080	1870	1456.67	1680	1760	1940	290	3920	5700	6510	5376.67	7290	11120	6010	6940	2520	4250	5400	4056.67	6990	5890	5870	4370	380	790	1190	786.667	930	690	900
79	Comparison	13	1.77655e+06	1.98356e+06	2.22077e+06	1.99362e+06	1.69584e+06	2533252	2.4484e+06	2.57391e+06	19800	25040	28230	24356.7	33190	33170	30900	50880	4390	4360	7260	5336.67	13770	6940	8820	890	12950	16102	25760	18270.7	35070	29070	26720	18380	12380	15380	23190	16983.3	20700	18240	34110	17230	1820	2070	5780	3223.33	2500	1760	2820
80	Comparison	25	1.78337e+06	1.94864e+06	2.04212e+06	1.92471e+06	759839	2.34827e+06	1.91233e+06	2025748	20330	23740	25790	23286.7	21890	17170	18640	56100	8810	3160	3020	4996.67	5150	3180	4390	460	17380	16090	20660	18043.3	19310	19440	24520	12920	15030	14020	13340	14130	18180	15500	15410	11660	1390	1400	1500	1430	2160	1750	4220
87	Comparison	20	1.42763e+06	1.57872e+06	1.6859e+06	1.56408e+06	1.20417e+06	1.76435e+06	1.66696e+06	1692148	6260	9820	9210	8430	12410	10210	11200	21950	29280	26760	27170	27736.7	13840	14180	11370	300	13720	13820	13400	13646.7	16570	15880	7710	16440	4550	4600	5280	4810	8100	6980	7910	7980	51560	35772	42390	43240.7	42390	35120	37930
[truncated: 9 more columns]
